# Supplementary material for: The Development of Microbiota and Metabolome in Small Intestine of Sika Deer (Cervus nippon) from Birth to Weaning
Source: Front Microbiol. 2018 Jan 23;9:4. doi: 10.3389/fmicb.2018.00004 (PMC5787063; doi:10.3389/fmicb.2018.00004)
Supplement: TABLE S1 — Species composition in jejunum and ileum across three time points. [file Data_Sheet_1.XLSX]

## Sheet: genus.percents
	Jejunum															Ileum
Species	Day1					Day 42					Day 70					Day 1					Day 42					Day 70
1174-901-12_norank	0	0	0	0	0	0	0	0	0	0	0	0.000100231	0	0	0	0	0	0	0	0	0	0	0	0	0	0	0	0	0	0
Acetitomaculum	0	0	0	0	0.000200451	0.00701508	0.00798513	0.000200431	0.00330711	0.00190419	0.0103718	0.0219505	0.0126779	0.0161363	0.00761638	0	0.000250564	0.000200431	0	0	0.00331342	0.0150862	0.001303	0.00851789	0.00155381	0.0233502	0.00205473	0.00606881	0.00723873	0.0198496
Acetobacteraceae_uncultured	0	0	0	0	0.000350789	0	0	0	0	0	0	0	0	0	0	0	0	0	0	0	0	0	0	0	0	0	0	0	0	0
Achromobacter	0	5.01077e-05	0	5.01128e-05	0	5.01077e-05	0.000200884	0	0	0.00010022	0.000150316	5.01153e-05	0	0	0	0	0	0	0	5.01052e-05	0	5.01203e-05	0	0	0	0	0	0	0	5.01253e-05
Acidimicrobiales_norank	0	0	0	0	0	0	0	0	0	0	0	0	0	0	0	0	0	0	0	0	0	0	0	0	5.01228e-05	0	0	5.01555e-05	0	0
Acinetobacter	0.000701508	0.00410883	0.00225473	0.00165372	0.00380857	0.0045097	0.000853757	0.000601293	0.00190409	0.000851874	0.000701473	0.000801844	5.01102e-05	0.000100226	0.000200431	0.00120265	0.000501128	0.00125269	0.000200421	0.00010021	5.02033e-05	0.000100241	5.01153e-05	0.00010021	0.000100246	0.000350754	0.00135311	5.01555e-05	0.000201076	0.000200501
Actinobacteria_Unclassified	0	0	0	0	0	0	0	0	0	0	5.01052e-05	0	0	0	0	0	0	0	0	0	0	0	0	0	5.01228e-05	0	0	0	0	0
Actinomyces	0	0	0	0	0	5.01077e-05	0	0	0	0	0	0	0	0	0	0	0	0	0	0	0	0.000100241	0	0	0	0	0	0	5.02689e-05	5.01253e-05
Actinomycetaceae_norank	0	0	0	0	0.000100226	0	0	0	0	0.000150331	0.00010021	0	0	0	0	0	0	0	0	0	0	0	0	0	0	0	0	0	0	0
Actinomycetaceae_uncultured	0	0	0	0	0	0.000250539	0	0	0	0	0	5.01153e-05	5.01102e-05	0.000150338	0.000100215	0	0	0	0	0	0.00015061	5.01203e-05	0	0	0.000200491	0	0	0.000200622	0.000100538	0.000150376
Actinophytocola	0	0	0	0	0.000150338	0	0	0	0	0	0	0	0	0	0	0	0	0	0	0	0	0	0	0	0	0	0	0	0	0
Aeriscardovia	0	0	0	0	0	0.000751616	0.00346525	0.000400862	0.00415894	0.0029565	0.011925	0.026511	0.0155843	0.00380857	0.00781681	0	5.01128e-05	0	0	0	0.00060244	0.00225541	0.000400922	0.00400842	0.00345847	0.00155334	0.00836925	0.00747317	0.00472528	0.013985
Akkermansia	0	0	0	0	0	0	0.000853757	0	0	0	5.01052e-05	0	0	0	0	0	0	0	0	0	0.00015061	0	0	0	0	0	0	5.01555e-05	0.00170914	5.01253e-05
Aliihoeflea	0.00190409	0.00135291	0.00170358	0.00125282	0.00090203	0.000701508	0.000903978	0.000300646	0.000501077	0.000200441	0.000250526	0.000100231	0.000150331	0	0.000551185	0.000350772	0.000751691	0.00140302	5.01052e-05	0.000400842	0.000200813	5.01203e-05	5.01153e-05	5.01052e-05	0.000100246	0.000150323	0.000200461	0.000351088	0.000100538	0.000401003
Alistipes	0	0.000100215	0	0	0	0	0.00110486	0	0	0	0	0	0	0	0	0	0	0	0	0	0.000702847	0	0	0	0	0	0	5.01555e-05	0.000603227	0.000100251
Allisonella	0	0	0	0	0	0	0	0	0	0	0	0	0	0	0	0	0	0	0	0	0	0	5.01153e-05	0	0	5.01077e-05	0.000100231	0	0	0
Alloiococcus	0	5.01077e-05	0	0	5.01128e-05	0	0	0	0	0	5.01052e-05	0	0	0	0	0	0	0	0	0	0	0	5.01153e-05	0	0	0	0	0	0	0
Alloprevotella	0	0	0	0.000751691	5.01128e-05	0.000100215	0.000150663	0	0	0	0	0	0	0	0	0	0.000200451	0	0	0	0.000100407	0	0	0	0	0	0	0.000150466	0.000201076	0.000100251
Alphaproteobacteria_Unclassified	0	0	0	0	0	0	0.000100442	0	0	0	0	0	0	0	0	0	0	0	0	0	0	0	0	0	0	0	0	0	0	0
Altererythrobacter	0	0	0	0	0.000100226	0	0	0	0	0	0	0	0	0	0	0	0	0	0	0	0	0	0	0	0	0	0	0	0	0
Anaerococcus	0	0	0	0	0.000451015	0.000100215	0	0	0	0	0	0	0	0	0	0	0.000150338	0	0	0	0	0	0	0	0	0	0	0	0	0
Anaerofustis	0	0	0	0	0	0	0.000401768	0	0	5.01102e-05	0.000150316	0.000250576	0	0	5.01077e-05	0	0	0	0	0	5.02033e-05	5.01203e-05	0	5.01052e-05	0	0.000100215	0	0	0	5.01253e-05
Anaerolineaceae_uncultured	0	0	0	0	0	0	5.0221e-05	0	0	0	5.01052e-05	0.000200461	0.000250551	0	0	0	0	0	0	0	0	0.000300722	5.01153e-05	0	0	0	0	0	0	5.01253e-05
Anaeroplasma	0	0	0	0	0	0	0.000150663	0	0	0	0	0	0	0	0	0	0	0	0	0	0.000100407	0	0	0	0	0	0	0	0.000150807	0
Anaerostipes	0	0	0	0	0	0	0	0	0	0	5.01052e-05	5.01153e-05	0.000250551	0	0	5.01102e-05	0	0	0	0	0	0	0	0	0	5.01077e-05	0	0	0	0
Anaerotruncus	0	0.000100215	0.00010021	0	0	0.000250539	0.000552431	0	5.01077e-05	0.000300661	0.000350737	0.000801844	0.00180397	0.000100226	0	5.01102e-05	0.000451015	0.000150323	0	0	0	0.00105253	0.000150346	0.000150316	0	0.00105226	0	0	0.000402152	0.000401003
Anaerovorax	0	0	0	0	0	0	0.000150663	0	0	0	0.000501052	0.00120277	0	0	0	0	0	5.01077e-05	0	0	0.000100407	5.01203e-05	0.000100231	5.01052e-05	5.01228e-05	0	0	0	5.02689e-05	0
Anoxybacillus	0.000100215	0	0	0	0	0	0	0	0	0	0	0.000250576	0.000200441	0.00130293	0.000200431	5.01102e-05	0	5.01077e-05	0	0	0	0.000200481	0.000100231	0.00010021	0.000150368	0	0.000751729	0.00130404	0.000804303	0.000451128
Aquabacterium	0.00045097	0.000200431	0.00596252	5.01128e-05	0.000300677	0	0	0	0.000250539	0	0	0.000100231	5.01102e-05	0	0.000200431	0.00010022	0.000200451	0.00756627	0	0	0.00015061	0.000150361	0	5.01052e-05	0	0	0	0.000150466	0	0.000802005
Aquicella	0	0	0	0	0	0	0	0	0.000100215	0.000250551	0	0	0	0	0	0	0	0	0	0	0	0	0	0	0	0	0	0	0	0
Arcanobacterium	0	0	0	0	0	0	0	0	0	0	5.01052e-05	0	0	0	0	0	0.000100226	0	0	0	0	0	0	0	0	0	0	0	0	0
Arthrobacter	0	0	0	0	0	0	5.0221e-05	0	0	0.000150331	5.01052e-05	0	0	0	0	0	0	0	0	0	0	0	0	5.01052e-05	0	0	0	0	0	0
Atopobium	0	0	0	0	0	0.000851831	0.000602652	0	0	0.000901984	0.00365768	0.0082189	0.00140309	0.000451015	0.000350754	0	0	0	0	0	0.00060244	0.00180433	0.000551268	0.000450947	0.000300737	0.00225485	0.000300692	0.00140435	0.000301614	0.00215539
Aureimonas	0	0	0	0	0	0	0	0	0	0	0	0	0.000551213	0.000250564	5.01077e-05	0	0	0	0	0	0	5.01203e-05	0	0.000150316	0	5.01077e-05	0	0	0	0
Bacillus	0	0	0	0.000451015	0	0	5.0221e-05	0.000150323	0.000350754	0.000350772	0.000300631	0.000451037	0.00140309	0.00365823	0.0019542	0	0	0	0	0	0.000251017	0.000801925	0.000751729	0.000150316	0.000551351	0.000651401	0.00300692	0.00200622	0.0022621	0.00120301
Bacteria_Unclassified	0.00225485	0.00225485	0.000200421	0.00415936	0.00992233	0.000150323	0	0.000100215	5.01077e-05	0.00260573	0.00150316	0.000100231	0	0	0	0.000400882	0.00055124	0.00300646	0.000801684	0.00010021	0.000200813	0.000400962	5.01153e-05	0.000450947	5.01228e-05	0	5.01153e-05	0.000601866	0.000402152	0.000250627
Bacteroidales BS11 gut group_norank	0	0	0	0	0.000200451	0	0.00110486	5.01077e-05	0	0.000250551	0.000400842	0.00095219	0.000250551	0.000300677	0.000150323	0	0	0	0	5.01052e-05	0.000502033	0.000852045	0	0.000200421	0.000250614	0	0	0.000100311	0.00105565	0
Bacteroidales RF16 group_norank	0	0	5.01052e-05	5.01128e-05	0	5.01077e-05	0.000451989	0.000100215	0	0	0.000300631	0.000701614	0.000250551	5.01128e-05	5.01077e-05	0	0	0	0	0	0.000200813	5.01203e-05	0	0	5.01228e-05	0	0.000100231	5.01555e-05	0.000251345	0.000200501
Bacteroidales S24-7 group_norank	0	0	0	0.000150338	0	5.01077e-05	5.0221e-05	0	0	0	0.0010021	0.00350807	5.01102e-05	0	0	0	0	0	0	0.00010021	0.000652643	0	0.000100231	0.000350737	0.000501228	0.000150323	0.000501153	5.01555e-05	0.000150807	0
Bacteroidales_Unclassified	0	0	0	0	0	0	0.000301326	0	0	0	0.000300631	0.000350807	0	0	0	0	0	0	0	0	0	0	5.01153e-05	0	0	0	0.000100231	0	0.000100538	0
Bacteroides	0.0104725	0.182693	0.0540635	0.0112253	0.000100226	0.061883	0.00396746	0.0115248	0.0221476	0.00786731	0.00450947	0.00105242	0.00706554	0	0.000100215	0.0128783	0.00395891	0.0849827	0.000701473	0	0.000853456	0	5.01153e-05	0.00010021	0	0.000751616	0	0.000401244	0.0045242	0.000200501
Bacteroidetes_Unclassified	0	0	0	0	0	0	5.0221e-05	0	0	0	0.000300631	0.00105242	0	0	0	0	0	0	0	0	0	0	0	0	0	0	0	0	0	0
Barnesiella	0	0	0	0	0	0	0	0	0	0	0	0	0	0	0	0	0	0	0	0	0.00015061	0	0	0	0	0	0	0	0	0
Bibersteinia	0	0.000100215	0.000200421	0	0.000200451	0	0	0	0	0.00255562	0.00145305	0	0	0	0	0	0.000150338	0.000150323	5.01052e-05	0	0	0	0	0	0	0	0	0	0	0
Bifidobacterium	0	0	0	0.000350789	0	0	0	0	0	0	0	0	0	0	0.0013028	0	0	0	0	0	0	0	0	0	5.01228e-05	0	0	0	0	0.00135338
Bilophila	0	0	0	0	0	0	0	5.01077e-05	5.01077e-05	0	0	0	0	0	0	0	0	0	0	0	0	0	0	0	0	0	0	0	0	0
Blautia	0	0	0	0	0	0	0.000451989	0	0.000150323	0.000501102	0.00125263	0.00320738	0.000952095	0.000651466	0.000801724	0	5.01128e-05	0	0	0	0.00015061	0.00110265	0.000300692	0.00010021	5.01228e-05	0.000901939	0.000150346	0.000451399	0.000754034	0.00140351
Bosea	0	0	0	0	0	0	0	0	0	0	5.01052e-05	0	0	0	5.01077e-05	0	0	5.01077e-05	0	0	5.02033e-05	0	5.01153e-05	0	0.000150368	0	0	5.01555e-05	0	0
Brachybacterium	0	0	0.000250526	0	0	0	0	0	0	0	0.00010021	0	0	0	0	0	0	0	0	0	0	0	0	0.00010021	0	0	0	0	0	0
Bradymonadales_norank	0	0	0	0	0	0	0.000251105	0	0	0	0	0	0	0	0	0	0	0	0	0	0	0	0	0	0	0	0	0	0.000100538	0
Bradyrhizobium	0	5.01077e-05	0	0	0.000150338	0	0	0	0	0	0	0	0	5.01128e-05	0.000100215	0	5.01128e-05	0.000150323	0	0	0	0	5.01153e-05	0	5.01228e-05	0	0	0	0	5.01253e-05
Brevinema	0	0	0	0	0	0	0	0	0	0	0	0	0	0	0	0	0	0	0	0	0.00015061	0	0	5.01052e-05	0	0	0	0	0	0
Brevundimonas	0	5.01077e-05	5.01052e-05	0.000300677	0.00135304	5.01077e-05	0.000100442	0	5.01077e-05	0.00010022	0	5.01153e-05	0	0	0	0.000200441	0	0.000100215	0	0	0	0	0	0	0	0	5.01153e-05	0	0	0
Breznakia	0	0	0	0	0	0	0.000100442	0	0	0	0	0	0	0	0	0	0	0	0	0	0	0	0	0	0	0	0	0	5.02689e-05	0
Butyricicoccus	0	0.00105226	0.000350737	0.000400902	0	0.00045097	0.000251105	0.000100215	0.000350754	0.000350772	0.000300631	0.000501153	0.0019543	0	0	5.01102e-05	0.000350789	0.000200431	5.01052e-05	0	0	0	0	0	0	0.000150323	0	0	5.02689e-05	0
Butyricimonas	0	0	0	0	0	0	0.000100442	0	0	0	0	0	0	0	0	0	0	0	0	0	0	0	0	0	0	0	0	0	0	0
Butyrivibrio 2	0	0	0	0	0	0	5.0221e-05	5.01077e-05	0	0.000200441	0.000801684	0.00185426	0	5.01128e-05	5.01077e-05	0	0	0	0	0	5.02033e-05	0.000100241	5.01153e-05	0	0	5.01077e-05	5.01153e-05	0	0	0.000300752
Campylobacter	0	0	0	0.000100226	0	0	5.0221e-05	0.000100215	0	0	0	0	0	0	0	0	0	0	0	0	0.000401627	0	5.01153e-05	0	0	0	0	0	0.000150807	0
Candidatus Arthromitus	0	0	0	0	0	0	0	0	0	0	0	0	0	0.000400902	0	0	0	0	0	0	5.02033e-05	0	0	0.000601263	0	0	5.01153e-05	0	0.000754034	0.000551378
Candidatus Saccharimonas	0	0	0	0	0	0.00641379	0.0103957	0.00511099	0.00170366	0.00461014	0.00746568	0.0120778	0.00240529	0.00325733	0.000751616	0	5.01128e-05	0	5.01052e-05	0	0.00426728	0.0146351	0.00180415	0.00130274	0.0011027	0.012577	0.00541245	0.00611897	0.00643442	0.00411028
Candidatus Soleaferrea	0	0	0	0	0	0	0	0	0	0	0	0	0	0	0	0	0	0	0	0	0.000100407	0	0	0	0	0	0	5.01555e-05	0.000100538	0
Caproiciproducens	0	0.000501077	0.000350737	5.01128e-05	0	0.000150323	0	5.01077e-05	0.000400862	0.000250551	0.000200421	0.000300692	0.00140309	0	0	5.01102e-05	0.000100226	0.000501077	0	0	0	0	0	0	0	0.000100215	0	0	0	0
Catenibacterium	0	0	0	0	0	0.000150323	0.000150663	0	0.000100215	5.01102e-05	0.000601263	0.00175403	0	0.00090203	0.000901939	0	0	0	0	0	5.02033e-05	0.000350842	5.01153e-05	0.000350737	5.01228e-05	0.000300646	0.000400922	0	0.000301614	0.00195489
Catenisphaera	0	0	0	0	0	5.01077e-05	0.000150663	0	0	0.000250551	0.00205431	0.00561291	0.000501102	0.000100226	0.000250539	0	0	0	0	0	5.02033e-05	0.000150361	0.000100231	0.00010021	5.01228e-05	0.000300646	0.000651498	0.000300933	5.02689e-05	0.000601504
Caulobacter	0	0.000200431	5.01052e-05	0	0.000150338	0	0	0	0	0	0	0	5.01102e-05	0	0	0.00010022	0	0.000100215	0	0	5.02033e-05	0	0	0	0	0	0	0	0	0.000150376
Cellulomonas	0	0	0	0	0	0	0	0	0	0	5.01052e-05	0	0	0	0	0	0	0	0	0	0	0	0	0	0.000100246	0	0	0	0	5.01253e-05
Cellulosilyticum	0	0	0	0	0	0.000350754	0.00557453	0.0154833	0.00686476	0.0124775	0.0096202	0.00275634	0.00751654	0.0143322	0.00330711	5.01102e-05	0.000100226	0	0	0	0.0104925	0.0417502	0.0170893	0.00811705	0.0079194	0.00330711	0.00546256	0.0199619	0.0334288	0.0211529
Cellvibrio	0	0	0.000150316	0	0	0	0	0	0	0	0	0	0	0	0	0	0	0	0	0	0	0	0	0	0	0	0	0	0	0
Chlamydia	0	0	0	0	0	0	0	0	0	0	0	0	0	0	0	0	0	0	0	0	0	0	0.00220507	0.000501052	0.000300737	0	5.01153e-05	0	0	0
Chloroplast_norank	0	0.000100215	0.000801684	0	0.000100226	0.000250539	0.000100442	0.000150323	0	0.000350772	0.00982062	0.0258094	0.00841852	0.0015535	0.00140302	0.00010022	5.01128e-05	0.000651401	0	0	5.02033e-05	0.000100241	0.000350807	0.000851789	0.00035086	0.000100215	0.0105242	0.0156485	0.00377017	0.00882206
Christensenellaceae R-7 group	0.000150323	0	5.01052e-05	0.000150338	0	0.00350754	0.0110486	0.00230496	0.00125269	0.00751654	0.0217958	0.0476095	0.0175887	0.0118767	0.00861853	0.00010022	0.000250564	0.000200431	0	5.01052e-05	0.00587379	0.0278168	0.00546256	0.00325684	0.00416019	0.0246029	0.0019545	0.0100813	0.00759061	0.0231078
Christensenellaceae_uncultured	0	0	0	0	0	0.000100215	0.000100442	0.000150323	0	5.01102e-05	5.01052e-05	5.01153e-05	0	0.000100226	0.000100215	0	0	0	0	0	5.02033e-05	0.000200481	0	5.01052e-05	0	0	0	0	5.02689e-05	0.000100251
Chryseobacterium	0	0	0	0.000250564	0	0	0	0	0	0	0	0	0	0	0	0	0	0	0	0	0	0	0	0	0	0	0	0	0	0
Citrobacter	0	0.000501077	0.000250526	0.000150338	5.01128e-05	5.01077e-05	5.0221e-05	0.00045097	0	0.000150331	5.01052e-05	0	0	0	5.01077e-05	0	5.01128e-05	0	0	0	0	0	0.000250576	0	0	0	5.01153e-05	0	0	0
Cloacibacterium	0	0	0	0	0	0.000100215	0	0	0	5.01102e-05	5.01052e-05	0	0	0	0	0	0	0	0	0	0	0	0	0	0	0	0	0.000100311	0	0
Clostridiales vadinBB60 group_norank	0	0	0	0	0	0	0.000703094	0	0	0.00010022	5.01052e-05	5.01153e-05	0	0	0	0	0	0	0	0	0.000100407	0	0	0	5.01228e-05	0	0	5.01555e-05	0.000603227	5.01253e-05
Clostridiales_Unclassified	0	0	0	0	0.000300677	0	0.00050221	0	0	0	5.01052e-05	0	5.01102e-05	0	0	0	0	0	0	0	0.000100407	0.000300722	5.01153e-05	0	0	0.00175377	0	0	0.000251345	5.01253e-05
Clostridium sensu stricto 1	0.000400862	0.00135291	0.00110231	0.00160361	0.00410925	0.0173373	0.0980816	0.142106	0.05582	0.123672	0.0835254	0.0268117	0.129335	0.0616888	0.0740091	0.00105232	0.00145327	0.00285614	0.0111735	0.00856799	0.0524123	0.14164	0.146136	0.0978054	0.0897699	0.0534649	0.0969229	0.0773398	0.0977228	0.137694
Clostridium sensu stricto 13	0	0	0	0	0.000150338	0	0	0	0	0.00010022	0	0	0	0	0.000350754	0	0	0	0	0	0	0	0	0	0	0	0	0	0	0.00235589
Clostridium sensu stricto 6	0	0	0	0	0	0	0	0	0	0	0	0	0	0	0	0	0	0	0	0	0.000100407	0.00260626	0.000150346	0.000150316	5.01228e-05	0	5.01153e-05	0	0.000502689	0.000200501
Collinsella	0	0	0	0	0	0	0	0	0	0	0	0	5.01102e-05	0	0	0	0	0	0	0	0	0	0.000150346	0	0	5.01077e-05	5.01153e-05	0	0	0
Comamonas	0	0	0	0	5.01128e-05	0	0	0	0	0	0	0	0	0	0	0	0	0.00175377	0	0	0	0	0	0	0	0	5.01153e-05	0	0	0
Coprococcus 1	0	0	0	5.01128e-05	0	0.000200431	0.000451989	0	0	5.01102e-05	0.00235495	0.00606395	0.00130287	0.000350789	0.00150323	0	5.01128e-05	0	0	0	0.000200813	0.00110265	5.01153e-05	0.000250526	5.01228e-05	0.000400862	0.000200461	0.000200622	0.000351883	0.00260652
Coprococcus 2	0	0	0	0	0	0	0	0	0	0	0.00010021	0	0	0.000801804	5.01077e-05	0	0	0	0	0	0	0	0	0	0	0	0	0	0.000251345	0
Coprococcus 3	0	0	0	0	0.000200451	0	5.0221e-05	0	0.000150323	0	0	0	0	0	0	0	0	0	0	0	0.00180732	0	5.01153e-05	0	0	0	0	0	0	0
Coriobacteriaceae_Unclassified	0.000150323	0	0	0	0	0.000751616	0.000853757	0.000100215	0.000150323	0.000601323	0.00826736	0.0234038	0.00365805	0.00596342	0.00476023	0	0	0	0	0	0.00341383	0.00451083	0.000701614	0.000450947	0.000400982	0.00430926	0.000701614	0.00591835	0.00191022	0.0340351
Coriobacteriaceae_uncultured	0	0	0	0	0	0.000501077	0.000401768	0	0.000100215	0.000651433	0.00275579	0.00661521	0.00210463	0.00225507	0.00305657	0	0	0	0	0	0.00130529	0.00210505	0.000300692	0.000300631	0.000400982	0.0039084	0.000651498	0.00456415	0.00100538	0.0077193
Corynebacterium 1	5.01077e-05	0.000150323	5.01052e-05	0.000501128	0.000400902	0	0.000200884	0.000751616	0.000100215	0.000801764	0.000400842	0.000100231	0.000400882	0.000100226	0.000751616	5.01102e-05	0	0.000250539	5.01052e-05	0.000200421	0.000351423	0.00125301	0.00085196	0.000150316	0.000451105	5.01077e-05	0.000250576	0.000902799	5.02689e-05	0.00125313
Dactylosporangium	0	0	0	0	0	0	0	0	0	0	0	0	0	0	0	0	0	0	0	0	0	0	0	0	0	0	0	0	0	0.000100251
Dechloromonas	0	0	0.00010021	0	0	0	0	0	0	0	0	0	0	0	5.01077e-05	0.00010022	0	0	0	0	0	0	0	0	0	0	0	0	0	0
Defluviitaleaceae UCG-011	0	0	0	0	0	0	0.000251105	0	0	0.00010022	0.000200421	0.000150346	0	0	0	0	0	0	0	0	0	0	0	0	0	0	0	0	0.000100538	5.01253e-05
Delftia	0	0	5.01052e-05	0	0	0	0	0	0.000250539	0	0	0	0	0	0	0	0	0.000200431	0	0	0	0	0	0	0	0	0	5.01555e-05	0	0
Denitrobacterium	0	0	0	0	0	0	0	0	0	0	0	0	0	0	5.01077e-05	0	0	0	0	0	0.00030122	0	0	0	5.01228e-05	0	0	0	0	0.000100251
Desulfovibrio	0	0	0	0	0	0.000100215	0.000251105	0.000100215	0.000300646	0	0.000250526	0.00110254	0.00010022	0	0	5.01102e-05	0	0	0	0	0.000100407	0.000200481	0.000100231	0	0	0	0	5.01555e-05	0.000150807	0.000100251
Devosia	0	0	0	0	0	0	0	5.01077e-05	0	0.000200441	0	0	5.01102e-05	0	0	0.000150331	0	0	0	0	0	0	0.000100231	5.01052e-05	0.000150368	0	0	0.000100311	5.02689e-05	5.01253e-05
Dielma	0	0	0	0	0	0	0	0	0	0	0	0	0	0	0	0	0	0	0	0	0.00015061	0	0	0	0	0	0	0	0.000100538	0
Dietzia	0	0	0	0	0	5.01077e-05	0	0	0.000100215	5.01102e-05	0.000200421	0	0.00010022	0.000100226	0.000250539	0	0	0	0	0	0.000100407	0.000150361	0.000250576	0.00010021	0.000400982	0	0	5.01555e-05	0	0.000200501
Domibacillus	0	0	0	0	0	0	0.000150663	0	0	0.00010022	0.000450947	0.000902075	0.00255562	0.0102731	0.000651401	0	0	0	0	0	0.000251017	0.000902165	0.000250576	0.000551157	0.000400982	5.01077e-05	0.00556279	0.00677099	0.0051777	0.0039599
Dorea	0	0	0	0	0	0	0.000251105	0	0	0	0	0	0	0	0	0	0	0	0	0	0.000100407	0	0	0	0	0	0	0	0.000251345	0
Elusimicrobium	0	0	0	0	0	0.000150323	0.00050221	0.00150323	0.000200431	0.000601323	0.000851789	0	0.000801764	0.00440992	0	0	0	0	0	0	0.0122496	0.00330794	0.00095219	0.000200421	0.00105258	0.00355765	0.000200461	0.000100311	0.005982	0
Enhydrobacter	0	0.000350754	0.000651368	0.000350789	0.000701579	0.000751616	5.0221e-05	0	0.000150323	0	5.01052e-05	5.01153e-05	0	0	0	0.000200441	0	0.000150323	5.01052e-05	5.01052e-05	0	0	0	5.01052e-05	0	0.000100215	0.000551268	0	0	0
Enterococcus	0	0	0.00010021	0.000601353	0.00325733	0	0	0	0	5.01102e-05	0.00010021	0	0.00010022	0.000100226	0.000501077	0	0	0	0.00270568	0.00110231	0	0.000150361	0	0	0.000200491	0	0	0.000150466	5.02689e-05	0.000150376
Enterorhabdus	0	0	0	0	0	0	0.000301326	0	0	0.000150331	0.000751578	0.000902075	0.00130287	0.00260586	0.00110237	0	0	0	0	0	0.00105427	0.00120289	0.000250576	5.01052e-05	5.01228e-05	0.00140302	0.000200461	0.00145451	0.000603227	0.00461153
Epulopiscium	0	0	0	0	0	0	0	0	0	0	0	5.01153e-05	0	5.01128e-05	0.000300646	0	0	0	0	0	0	0	0	5.01052e-05	0	0	5.01153e-05	0.000852643	0.000251345	0.0114787
Erysipelatoclostridium	0	0	0	0	0	0	0	0	0	0	0	0	0.00010022	0	0	0	0	0	0	0	0	0	0	0	0	0	0	0	0	0
Erysipelotrichaceae UCG-008	0	0	0	0	0	0	0	0	0	0	0	0.000150346	0	0	5.01077e-05	0	0	0	0	0	0	0.000200481	0	0	0	0.000250539	0	0	5.02689e-05	0.000451128
Erysipelotrichaceae UCG-009	0	0	0	0	0.000100226	0.000100215	0.000100442	0.000100215	5.01077e-05	5.01102e-05	5.01052e-05	0.000300692	0.000250551	0.000350789	0.000751616	0	5.01128e-05	0	0	0	0.00015061	0.000150361	0.000100231	5.01052e-05	0.000100246	0.000851831	0	0.00100311	0.000754034	0.00145363
Erysipelotrichaceae_Unclassified	0	0	0	0	0	0	0.000301326	0	5.01077e-05	0	0.000200421	0.000701614	0.000350772	5.01128e-05	0.000250539	0	0	0	0	0	5.02033e-05	0.000150361	5.01153e-05	0	0	0.000551185	5.01153e-05	0.000100311	0.000502689	0.000601504
Erysipelotrichaceae_uncultured	0	0	0	0	0	0.000100215	0.000351547	5.01077e-05	0	5.01102e-05	0.000350737	0.00140323	0	0.000200451	0.000200431	0	0	0	0	0	0.000251017	0.000801925	0.000150346	0.00010021	0	0.000350754	5.01153e-05	0.000250777	0	0.000551378
Escherichia-Shigella	0.00220474	0.00606304	0.00631326	0.144926	0.801904	0.00626347	0.00577541	0.103422	0.00476023	0.0540188	0.0345726	0	0.132892	0.193235	0.000751616	0.0384847	0.000751691	0.0119256	0.952099	0.56674	0.0183744	0.015838	0.172597	0.0313158	0.196431	0.00115248	0.00581337	0.284783	0.219876	0.0190476
Exiguobacterium	0	0	0	0.000150338	0	0	0	0	0	0	0	0	0	0	0	0	0	0	0	0	0	0	0	0	0	0	0	0	0	0
Facklamia	0	0	0	0	0	0	0	0	0	5.01102e-05	0	0	5.01102e-05	0	0.000100215	0	0	0	0	0	0	0	0.000150346	0	0	0	0	0	0	0
Faecalibacterium	0	0	0	0	0	0	0	0	0	0	0	0	0	0	0	0.000200441	0	0.000100215	0	0.00010021	0.000100407	0	5.01153e-05	0	5.01228e-05	5.01077e-05	0.000100231	0	0	0
Family XIII AD3011 group	0	0	0	0	0	0.000501077	0.00462033	0.000350754	0.000400862	0.0019543	0.00295621	0.00511176	0.00375827	0.00400902	0.00270582	0	5.01128e-05	0	0	0	0.00170691	0.00751804	0.000902075	0.00160337	0.00135332	0.00375808	0.000300692	0.00200622	0.000754034	0.00205514
Family XIII UCG-001	0	0	0	0	0	0.000150323	0.00050221	0	0.000150323	0.000250551	0.00135284	0.00400922	0.00105232	0.000801804	0.00190409	0	0	0	0	0	0.00015061	0.000651564	0.000150346	0.000250526	0	0.000651401	0.000150346	0.000401244	5.02689e-05	0.000802005
Family XIII UCG-002	0	0	0	0	0	0	0.000100442	0	0	0	0.000300631	0.00135311	0	0.000250564	0.000801724	0	0	0	0	0	0	5.01203e-05	0	0	0	0	0	0.000150466	5.02689e-05	0.00115288
Family XIII_Unclassified	0	0	0	0	0	0.000150323	0.000351547	0	5.01077e-05	5.01102e-05	0.000200421	0.000551268	0.000751654	0.000350789	0.00045097	0	0	0	0	0	0.000251017	0.000300722	0	5.01052e-05	0	5.01077e-05	5.01153e-05	0.000652021	0.000100538	0.000250627
Fibrobacter	0	0	0	0	5.01128e-05	0	0	0	0	0	0.000200421	0.000801844	0	0	0	0	0	0	0	0	0	0	0	0	0	0	0	0	0	0
Finegoldia	0	0	0	0	0	5.01077e-05	5.0221e-05	0	0	0	0	0	0	0	5.01077e-05	0	0	0	0	0	0	0	0	0	0	0	0	0	0	0
Flavisolibacter	0	0	0	0	0.000150338	0	0	0	0	0	0	0	0	0	0	0	0	0	0	0	0	0	0	0	0	0	0	0	0	0
Fretibacterium	0	0	0	0	0	0	0	0	0	0	0	5.01153e-05	0.00010022	0	0	0	0	0	0	0	0	0	0	0	0	0	0	0	0	0
Frigoribacterium	0	0	0.000300631	0	5.01128e-05	5.01077e-05	0	0	0	5.01102e-05	5.01052e-05	0	5.01102e-05	0	0	0	0	0	0	0	0	5.01203e-05	0.000100231	5.01052e-05	0.000200491	0	0	5.01555e-05	0	0.000100251
Fusobacterium	0	5.01077e-05	0.000200421	0.000350789	0	0.00295636	5.0221e-05	0.000952047	0.00100215	0.00105232	0.000601263	0	0	0	0.000400862	0.000200441	0	0.000100215	5.01052e-05	0	0	0	0	0	0	0	5.01153e-05	0	0	0.00155388
Gastranaerophilales_norank	0	0	0	5.01128e-05	0	0.000501077	0.000552431	0.000150323	0.000350754	0.00410904	0.0137288	0.0332765	0.00175386	0.00741669	0.00045097	0	0	0	0	0	0.00291179	0.00150361	0.000501153	0.000150316	0.000952333	0.0161848	0.00260599	0.00110342	0.0134218	0.00145363
Gemmatimonas	0	0	0.000150316	5.01128e-05	0	0	0	0	0	0	0	0	0	0	0	0	0	0	0	0	0	0	0	0	0	0	0	0	0	0
Gordonibacter	0	0	0	0.000100226	0	0	0	0	0	0	0	0	0	0	0	0	0	0	0	0	0	0	0	0	0	0	0	0	5.02689e-05	0
Granulicatella	5.01077e-05	0	0	0.00055124	0	0	0	0	0	0	0	0	0	0	0	0	0	0	0	0	0	0	0	0	0.000150368	0	0	0	0	0
Halomonas	0.40447	0.62314	0.877042	0.411376	0.129441	0.0897931	0.100342	0.0342236	0.0481535	0.0669974	0.0498547	0.0215496	0.0267088	0.0959158	0.206344	0.287833	0.270008	0.822869	0.00310652	0.401894	0.0641096	0.0382418	0.0242558	0.0620804	0.0482181	0.0530641	0.103638	0.109891	0.0468004	0.155338
Helcococcus	0	0	0	0	0	0	0	0	0	0	0	0	0	0	0.000200431	0	0	0	0	0	0	0	0	0	0	0	0	0	0	0.000100251
Holdemanella	0	0	0	0	0	0	0	0	0	0	0	0	0	0	0	0	5.01128e-05	0	0	0	0	0	0	0	0	0.000150323	5.01153e-05	0	0	0
Howardella	0	0	0	0	0	0.000200431	5.0221e-05	5.01077e-05	5.01077e-05	0.00010022	0.000651368	0.00140323	0.0010022	5.01128e-05	5.01077e-05	0	0	5.01077e-05	0	0	0.000351423	0.000451083	0	0.000250526	5.01228e-05	0.000250539	5.01153e-05	0.000200622	0	0.000551378
Hydrogenoanaerobacterium	0	0	0	0	0	0	0	0	0	0	0.00010021	5.01153e-05	0	0	0	0	0	0	0	0	0	0	0	0	0	0	0	0	0	0
Hyphomonas	0	0	0	0	0.000250564	0	0	0	0	0	0	0	0	0	0	0	0	0	0	0	0	0	0	0	0	0	0	0	0	0
Iamia	0	0	0	0	0	0	0	0	0	0.00010022	0	0	5.01102e-05	0	0	0	0	0	0	0	0	0	0	0	0	0	0	0	0	0.000150376
Intestinibacter	0	0.000300646	0.00010021	0	0.000451015	0.00601293	0.265569	0.33938	0.255299	0.0225997	0.0627818	0.131903	0.152435	0.174693	0.0861853	0.00320706	0.00130293	0.00175377	0.000601263	0.000400842	0.208193	0.190507	0.273128	0.259996	0.157887	0.403367	0.306605	0.0852142	0.170764	0.0884712
Intrasporangiaceae_Unclassified	0	0	0.000150316	0	0.000150338	0	0	0	0	0	0	0	0	0	0	0	0	5.01077e-05	0	5.01052e-05	0	0	0.000150346	0	5.01228e-05	0	0	5.01555e-05	0	5.01253e-05
JG30-KF-CM45_norank	0	0	0	0	0	5.01077e-05	0	0	5.01077e-05	0.000701543	0.000300631	5.01153e-05	0.000200441	0	0	5.01102e-05	0	0	0	0	5.02033e-05	0	0.000250576	0.000200421	0.000451105	0	0	0.000100311	0	5.01253e-05
Lachnoclostridium	0.00235506	0.0174876	0.0106724	0.00180406	0	0.00701508	0.000100442	0.00200431	0.00255549	0.00155342	0.00110231	0.00095219	0.00456003	0	0	0.00140309	0.000701579	0.00430926	5.01052e-05	0	0.00015061	0	0	0	0	0.000501077	5.01153e-05	0	0.000150807	0
Lachnoclostridium 1	0	0	0	0	0	0	0	0	0	0	0.000200421	0.000400922	0	0	0	0	0	0	0	0	0	0	0	0	0	0	0	0	0	0
Lachnoclostridium 10	0	0	0	0	0	0	0.00050221	0	0	0	5.01052e-05	0	0	5.01128e-05	0	0	0	0	0	0	0.000251017	0	5.01153e-05	0	5.01228e-05	0	0	0	5.02689e-05	0
Lachnospiraceae AC2044 group	0	0	0	0	0	0	0.000150663	0	0	0	5.01052e-05	0.000300692	0	0	0	5.01102e-05	0	0	0	0	5.02033e-05	0	0	5.01052e-05	0	0	0	0	5.02689e-05	0
Lachnospiraceae FE2018 group	0	0	0	0	0	0.000150323	0.000150663	0	0.000250539	0	0.0123259	0.031723	0.00225496	0.00110248	0.00380819	0	0	0	0	0	0.00015061	0.000300722	0.000100231	0.000200421	0	0	0.000501153	0.00100311	0.000201076	0.00275689
Lachnospiraceae NC2004 group	0	0	0	0	0	0	0	0	0	0	0.00010021	0.000551268	0	0	0	0	0	0	0	0	0	0	0	0	0	0	0	0	0	0
Lachnospiraceae ND3007 group	0	0	0	0	0	0	0	0	5.01077e-05	0	0.000250526	0.000601383	0	0.000150338	0	0	0	0	0	0	0	0	0	0	0	0	0	0	5.02689e-05	0
Lachnospiraceae NK3A20 group	0	0	0	0	0.000100226	0.014431	0.00974287	0.000751616	0.00180388	0.010022	0.0169857	0.0289666	0.015434	0.0125783	0.0123766	0	0	0	5.01052e-05	0	0.0111953	0.022905	0.00651498	0.00460968	0.00541326	0.0137295	0.00210484	0.00782426	0.00301614	0.014787
Lachnospiraceae NK4A136 group	0	0.000100215	0.000300631	0	0	0.000150323	0.0012053	0	5.01077e-05	0	0.000350737	0.000701614	0.00010022	5.01128e-05	5.01077e-05	0.00010022	0	0.000100215	0	0	0.000853456	0.000150361	0.000150346	0.00010021	0.000200491	0.000100215	0	0.000200622	0.000904841	0.000100251
Lachnospiraceae NK4B4 group	0	5.01077e-05	0	0	0	0	0	0	0	0	0	0	0	5.01128e-05	0	0	0	0	0	0	0	0	0	0	0	0	0	0	0	0
Lachnospiraceae UCG-002	0	0	0	0	0	0.000851831	0.00105464	0.000150323	0.000150323	0.000400882	0.00240505	0.00506164	0.00456003	0.0015535	0.00175377	0	0	0	0	0	0.000803253	0.00230553	0.000150346	0.000501052	0.000400982	0.00320689	0.000400922	0.00331026	0.000552958	0.00380952
Lachnospiraceae UCG-006	0	0	0	0	0	0	0.000100442	0	0	0	5.01052e-05	0.000100231	0	0	0	0	0	0	0	0	0	0	0	0	0	0	0	0	0	0
Lachnospiraceae UCG-008	0	0	0	0	0	0	0.000100442	0.000100215	0	0.000300661	0.00225473	0.00636464	0.000801764	0.000751691	0.0013028	0	0	0	0	0	0.000100407	0.000501203	0.000200461	0.000300631	5.01228e-05	0.000150323	0.000250576	0.00055171	0.000201076	0.00210526
Lachnospiraceae UCG-010	0	0	0	0	0	0	0.000451989	0	5.01077e-05	0	0	0	0	0	0	0	0	0	0	0	0.000200813	0	0	0	0	0	0	5.01555e-05	0.000351883	5.01253e-05
Lachnospiraceae XPB1014 group	0	0	0	0	0	0.000150323	0.00100442	0.000751616	0.000400862	0.00456003	0.00375789	0.0023053	0	0	0.000200431	0	0	0	0	0	0.000251017	0.000400962	0.000350807	0.00010021	0.000200491	5.01077e-05	0	0	0.000201076	0.000551378
Lachnospiraceae_Unclassified	0.000150323	0.000901939	0.000701473	5.01128e-05	0.000100226	0.00170366	0.00296304	0.000150323	0.00100215	0.000400882	0.00756589	0.0175403	0.00751654	0.00270609	0.00155334	0.000300661	0.000451015	0.000601293	5.01052e-05	0.00010021	0.000702847	0.00300722	0.000250576	0.000300631	0.000150368	0.00205442	0.000751729	0.00411275	0.00241291	0.00225564
Lachnospiraceae_uncultured	0	0	0.00010021	0	0.000100226	0.00160345	0.00231016	5.01077e-05	0.00045097	0.000952095	0.00836757	0.0235041	0.00841852	0.00220496	0.00576239	0	0	0	0	0	0.00100407	0.00596431	0.000551268	0.000501052	0.000400982	0.00240517	0.00175403	0.00576788	0.000854572	0.00250627
Lactobacillus	0.553941	0.137596	0.00686442	0.370133	0.000250564	0.518314	0.144938	0.00486045	0.136995	0.442574	0.286902	0.00140323	0.0123271	0.000100226	0.000801724	0.632491	0.701779	0.0276094	0.0249023	0.00010021	0.203976	0.0396953	0.0469079	0.0671911	0.189665	0.00957058	0.0122281	0	0.00110592	0
Latescibacteria_norank	0	0	0	0	0	0	0	0	0	0	0	0	0	0	0	0	0.000150338	0	0	0	0	0	0	0	0	0	0	0	0	0
Lawsonia	0	0	0	0	0	0.193165	0.0151667	0.000150323	0.0975096	0.00275606	0.00180379	0.000150346	0	0	5.01077e-05	0	0	0	0	0	0.122797	0.00882117	0.0209482	0.0860307	0.0632049	0	0.0146337	0.000100311	0	5.01253e-05
Leifsonia	0	0	0	0	0	0	0	0	0	0	0	0	0	0.000100226	0.000200431	0	0	0	0	5.01052e-05	5.02033e-05	0	5.01153e-05	0	0.000100246	0	0	0	0	5.01253e-05
Leucobacter	0	0	0	0	0	0	5.0221e-05	0	0	5.01102e-05	0	0	0	0	0	0	0	5.01077e-05	0	0	0	0	5.01153e-05	0	5.01228e-05	0	0	0	0	0
Lysinibacillus	0	0	0	0	0	0	0.000150663	0	0.000100215	0.00010022	0.000150316	0	0	0.000250564	0	0	0	0	0	0	5.02033e-05	0.000651564	0.000200461	0.000150316	0.00035086	0	0.000400922	0	0.000201076	0.000401003
Lysobacter	0	0	0	0	0.000601353	0	0	0	0	0	0	0	0	0	0	0	0	0	0	0	0	0	0	0	0	0	0	0	0	0
M2PB4-65 termite group_norank	0	0	0	0	0	0	0.000552431	0	0	0	0	0	0	0	0	0	0	0	0	0	0	0	0	0	0	0	0	0	0.000351883	0
ML635J-21_norank	0	0	0	0	0	0	0	0	0	0	0	0	0	0.000250564	0.000250539	0	0	0	0	0	0	0	0	0	0	0	0	0	0	0
Marvinbryantia	0	0	0	0	0	0.000801724	0.000451989	0	5.01077e-05	0.000551213	0.00470989	0.0125789	0.00225496	0.00100226	0.00245528	0	0	0	0	0	0.000552237	0.00120289	0.000150346	0.000901894	0.000150368	0.00045097	0.000300692	0.000601866	0.000754034	0.00320802
Massilia	0	0.000150323	5.01052e-05	0.000100226	0	0.000150323	0.000652873	0	0	0	0.00010021	0.000150346	0.00010022	0	0	0	0	0	0	0	0	5.01203e-05	0	5.01052e-05	5.01228e-05	0	5.01153e-05	5.01555e-05	5.02689e-05	0.000100251
Mesorhizobium	0	0	0.000501052	5.01128e-05	0.000751691	0.000100215	5.0221e-05	0	5.01077e-05	0.000200441	0.00010021	0	5.01102e-05	0.000300677	0.000851831	0.000150331	0.000200451	0.000150323	0	5.01052e-05	0	0	0	0	5.01228e-05	0	5.01153e-05	0	0	0
Methylobacterium	0	0.000100215	5.01052e-05	5.01128e-05	0.000150338	0.000100215	0.000301326	0.000150323	5.01077e-05	0.000200441	0.000250526	0.000350807	0.000300661	0.000150338	0.000350754	0	0	5.01077e-05	5.01052e-05	0	0	5.01203e-05	0	0	0	5.01077e-05	0	0	0.000150807	0.000100251
Methyloversatilis	0	0	0.000501052	0.000150338	0	0	0	0	0	0	0	0	0	0	0	0.000200441	5.01128e-05	5.01077e-05	0	0	0	0	0	0	0	0	0	5.01555e-05	0	0.000250627
Micrococcaceae_Unclassified	0	0	0	0	0	0	0	0	0	0	0	0	0	0	0	0	0	0	0	0	0	0	5.01153e-05	0	0	0	0	0.000100311	0	5.01253e-05
Micrococcus	0	0	0	0.000250564	0.000751691	0	0	0	0	0	0	0	0	0	0	0	0	0	0	0	0	0	0	0	0	0	0	0	5.02689e-05	0
Micromonospora	0	0	0	0	0	0	0	5.01077e-05	0	5.01102e-05	0.00010021	0	0	5.01128e-05	0.000200431	0	0	0	0	0	0	0	0.000100231	0	0	0	0	0.000100311	0	0.000100251
Microvirga	0	0	0	0	0.000150338	0	0	0	5.01077e-05	5.01102e-05	0	0	5.01102e-05	0	0	0	0	0	0	0	0	0	5.01153e-05	0	0	0	0	0	0	5.01253e-05
Mitochondria_norank	0	0	0.000200421	0.000100226	0	0	5.0221e-05	0	0	0.00010022	0.000851789	0.00185426	0.00285628	5.01128e-05	5.01077e-05	0	0	0	0	0	0	5.01203e-05	0	0	0.000551351	5.01077e-05	0.000200461	0.000802488	0.000150807	0.000551378
Mogibacterium	0	5.01077e-05	0	0	0	0.000300646	0.000753315	0.000150323	0.000100215	0.000501102	0.000851789	0.00120277	0.0014532	0.00055124	0.00105226	0	0	0	0	0	0.00060244	0.00300722	0.000150346	0.000501052	0.000100246	0.00185399	5.01153e-05	0.000702177	0.000251345	0.00085213
Mollicutes RF9_norank	0	0	0	0	0	0.000350754	0.000753315	0	0.000100215	0.000200441	0.000450947	0.00120277	0	0.00115259	0.000501077	0	0	5.01077e-05	0	0	0.000401627	0.00175421	0.000100231	0.000250526	0.000100246	0.00445959	0.000501153	0.000501555	0.00206103	0.00140351
Mollicutes_Unclassified	0	0	0	0	0	0	0	0	0	0	0.00010021	0.000300692	0	0	0	0	0	0	0	0	0	0	0	0	0	0	0	0	0	0
Moraxella	0	0	0	0	0	0	0	0	0	0.000501102	0.00010021	0	0	0	0	0	0	0	0	0	0	0	0	0	0	0	0	0	0	0
Morganella	0	0	0	0	0	0	0	0	0	0	0	0	5.01102e-05	0	0	0	0	0	0	0	0	0	0	0	0	0	0	5.01555e-05	0	0
Moryella	0	0	0	0	0	0	0	0.000100215	0	0	0.00260547	0.00776787	5.01102e-05	0	0	0	5.01128e-05	0	0	0	0	0.000250601	0.000100231	0	5.01228e-05	0	0	0	5.02689e-05	0
Murdochiella	0	0	0	0	0	0	0	0	0	0	0	0	0	0	0.000100215	0	0	0	0	0	0	0	0	0	0	0	0	0	0	0
Mycobacterium	0	0	0	0	0	0	0	5.01077e-05	0	0	5.01052e-05	0	5.01102e-05	0.000150338	0.000150323	0	5.01128e-05	0	5.01052e-05	0	0	5.01203e-05	0.000150346	0	0.000100246	0	0	0	0	0.000150376
Mycoplasma	5.01077e-05	5.01077e-05	5.01052e-05	5.01128e-05	0.000150338	0	5.0221e-05	5.01077e-05	0	0.00010022	0	0	5.01102e-05	0	0	5.01102e-05	0	0.000751616	0	0	0	0.00335806	0	0	0	0	0	0	0	5.01253e-05
Myxococcales_Unclassified	0	0	0	0	0	0	0.000100442	0	0	0	0	0	0	0	0	0	0	0	0	0	0	0	0	0	0	0	0	0	0	0
NB1-n_norank	0	0	0	0	0	0	0.000301326	0	0	0	0	0	0	0	0	0	0	0	0	0	0	0	0	0	0	0	0	0	0.000100538	0
Nesterenkonia	0.0162349	0.0131783	0.0209941	0.0353295	0.00205462	0.00140302	0.000954198	0.000100215	0.00120259	0.00110243	0.00115242	0.000651498	0.000551213	0.000701579	0.00140302	0.00826819	0.00586319	0.0140302	5.01052e-05	0.0162341	0.00175712	0.000651564	0.000350807	0.000651368	0.00265651	0.00240517	0.00811867	0.00396228	0.000854572	0.00290727
Nocardioides	0	0	0	0	0.000200451	0	0	0	0	5.01102e-05	5.01052e-05	0	0	0	0	0	0	0	5.01052e-05	0	0	0	0	0	0	0	0	0	0	0
Ochrobactrum	0	0	0	0	0.00090203	0	0	0	0	5.01102e-05	0	0	0	0	0	0	0	0	0	0	0	0	0	0	0	0.000100215	0	0	5.02689e-05	0
Odoribacter	0	0	0	0	0	0	0.000100442	0	0	0	0	0	0	0	0	0	0	0	0	0	0	0	0	0	0	0	0	0	0	0
Olsenella	0	0	0	0	0	0.00105226	0.000652873	5.01077e-05	0.000150323	0.000350772	0.00546147	0.0132805	0.00350772	0.00536206	0.0026056	0	0	0	0	0	0.00175712	0.00165397	0.00145334	0.000751578	0.000451105	0.00526131	0.00125288	0.00351088	0.00336802	0.0133333
Opitutae vadinHA64_norank	0	0	0	0	0	0	0.000100442	0	0	0	0	0	0	0	0	0	0	0	0	0	0.000100407	5.01203e-05	0	0	0	0	0	0	0	0
Oribacterium	0	0	0	0	0	0	0	5.01077e-05	0	0	0.000601263	0.00140323	0	0	0	0	0	0	0	5.01052e-05	0	5.01203e-05	0	0	0	0.000200431	0	0	0	0
Oscillibacter	0	0	0	0	0	0	0.000100442	0	0	0	0	0	5.01102e-05	0	0	0	5.01128e-05	0	0	0	5.02033e-05	0	0	0	0	0	0	0	5.02689e-05	0
P. palm C-A 51_norank	0	0	0	0	0	0	0.000100442	0	0	0	0	0	0	0	0	0	0	0	0	0	0	0.000200481	0	0	0	0	0	0	0	0
Papillibacter	0	0	0	0	0.000250564	0	0	5.01077e-05	0	0	0	5.01153e-05	0	0	0	0	0	0	0	0	0	0	0	0	0	0	0	0	5.02689e-05	0
Parabacteroides	0	0.000100215	0	0	0	0.000200431	0	5.01077e-05	0.000100215	5.01102e-05	0.000300631	0.000150346	0.00130287	0	0	0	5.01128e-05	0	5.01052e-05	0	5.02033e-05	0	0	0	0	0.000200431	0	0	5.02689e-05	0
Paracoccus	0	0.000150323	5.01052e-05	0.00055124	0.00135304	0.000350754	0	5.01077e-05	0	0.000501102	0.000150316	0	0.00010022	0	5.01077e-05	0.000150331	5.01128e-05	5.01077e-05	0	0	0	5.01203e-05	0.000350807	0	0.000200491	0	5.01153e-05	0.000100311	0	5.01253e-05
Parvimonas	0	0	0	0	0	0	0	0	0	0	0	0	0	0	0.000400862	0	0	0	0	0	0	0	0	0	0	0	0	0	0	0.000300752
Pedobacter	5.01077e-05	0	0	0	0	0.000100215	0	5.01077e-05	0	0	0	5.01153e-05	0	0	0	5.01102e-05	0	0	0	0	0	0	0	0	0	0	0	0	0	0
Pedomicrobium	0	0	0	0	0	0	0	0	0	0.00010022	0	0	0	0	0	0	0	0	0	0	0	0	0	0	0	0	0	5.01555e-05	0	0
Pelagibacterium	0.00175377	0.00175377	0.00315663	0.00240541	0.0166875	0.00846821	0.0106468	0.00511099	0.00506088	0.00671477	0.00420884	0.000150346	0.000150331	0.000150338	0.000300646	0.0010022	0.00100226	0.00220474	0.000250526	0.00150316	0.00015061	0.000200481	0.000150346	0.000450947	0.000100246	0.000350754	0.000701614	0.000451399	5.02689e-05	0.000451128
Pelomonas	0	0	0	0	0.000150338	0	5.0221e-05	0	0.000100215	0	0	0	0	5.01128e-05	0	0	0	0	0	0	0	0	0	0	0	0	0	0	0	0
Peptococcaceae_Unclassified	0	0	0	0	0	0	0	0	0	0	0	0	0	0	0	0	0	0	0	0	0	0	0	0	0	0	0	0	0.000201076	0
Peptococcaceae_uncultured	0	0	0	0	0	0	0.000301326	0	0	0.000150331	0.000250526	0	0	0	5.01077e-05	0	0	0	0	0	0.000200813	0.000250601	0.000150346	0	5.01228e-05	0	0	0	0	0
Peptostreptococcus	0	0	0	0	0	0	0	0	0	0	0	0	0	0	0.000150323	0	0	0	0	0	0	0	0	0	0	0	0	0	0	0
Phascolarctobacterium	0	0	0	0	0	0	5.0221e-05	0	0	5.01102e-05	5.01052e-05	0	0	0	0	0	0	0	0	0	0.000100407	0	0	0	0	0	0.000250576	0	0.000653496	5.01253e-05
Phocaeicola	0	0	0.00010021	0	0	5.01077e-05	0.000552431	0	0	0	5.01052e-05	0.000551268	5.01102e-05	0	0	0	0	0	0	0	0.00060244	0	0	0	0	0	0	0.000100311	0.000603227	0
Planococcaceae_Unclassified	0	0	0	0	0.00425958	0	0	0	0	5.01102e-05	0	0	0	0	0	0	0	0	0	0	0	0	0	0	5.01228e-05	0	0	0	0	0
Plesiomonas	0	0	0	0	0	0	0	0	0.000250539	5.01102e-05	0.000200421	0	5.01102e-05	0	0	0	0	0	0	0	0	0	0	0	0	0	0	0	0	0
Porphyromonadaceae_uncultured	0	0	0	0	0	0	0.000150663	0	0	0	0	0.000100231	0	0	0	0	0	0	0	0	0.00015061	0	0	0	0	0	0	0	0.000301614	0
Porphyromonas	0.000100215	0	0	0.000851917	0	0	0	0	0	0	0	0	0	0	0	0	0	0	0	0	0	0	0	0	0	0	0.000150346	0	0	0
Prevotella	0	0	0	0.000250564	0	0	0	0	0	0	0	0	0	0	0	0	0	0	0	0	0	0	0	0	0	0	0	0	0	0
Prevotella 1	0	0	0	5.01128e-05	0.000501128	0.00105226	0.000200884	0	0.000200431	0.00010022	0.00110231	0.00300692	5.01102e-05	5.01128e-05	0.000100215	0.000150331	0.000701579	0.000100215	0	0	0.000200813	0.000250601	5.01153e-05	0.00010021	0.000250614	0.000100215	0.000200461	0.000150466	0.000150807	0.000150376
Prevotella 9	5.01077e-05	5.01077e-05	0.00010021	0	5.01128e-05	0.000200431	0	0	0.000150323	5.01102e-05	5.01052e-05	0	0	0	0	0.000450992	0.000100226	0.000150323	0.00010021	0	0.000100407	0	0.000100231	0	5.01228e-05	0.000551185	0.000601383	0	0	5.01253e-05
Prevotellaceae Ga6A1 group	0	0	0	0	0	0	0	0	0	0	0.000150316	5.01153e-05	0	0	0	0	0	0	0	0	0	0	0	0	0	0	0	0	0	0.000150376
Prevotellaceae NK3B31 group	0	0	0	0	0	0	0	0	0	0	0	0	0	0	0	5.01102e-05	0	5.01077e-05	0	0	0	0	5.01153e-05	0	0	0	0.000100231	0	0	0
Prevotellaceae UCG-001	0	0	0	0	0.000100226	0.000100215	0.000251105	0	0.000100215	0	0.000851789	0.00205473	5.01102e-05	5.01128e-05	0	0	0	0	0	0	0	0.000100241	0	5.01052e-05	0	0	0.000150346	0	5.02689e-05	0.000100251
Prevotellaceae UCG-003	0	0	0	5.01128e-05	0	0.000150323	0.000401768	0	0	0	0.000250526	0.000701614	0	0	0	0	0	0	0	0	0.000702847	0	0	0.00010021	0	0	0.000150346	5.01555e-05	0.000351883	5.01253e-05
Prevotellaceae UCG-004	0	0	0	0	0	0	0.000401768	0	0	0	5.01052e-05	0	0	0	0	0	0	0	0	0	0.000251017	5.01203e-05	5.01153e-05	0	0	0	0	0.000150466	0.00115619	0
Prevotellaceae_Unclassified	0	0	0	0	0.000150338	0.000200431	0	0	0.000100215	5.01102e-05	0.000300631	0.00095219	0.000150331	5.01128e-05	0.000100215	0	0	0	0	0	0	0	0	0	0	0	5.01153e-05	0.000200622	0	0
Prevotellaceae_uncultured	0	0	0	0	0	0	0	0	0	0	0	0	0	0	0	5.01102e-05	0	0	0	0	0	0	5.01153e-05	5.01052e-05	0	0	0.000150346	0	0	0
Propionibacterium	0.000250539	0	5.01052e-05	0	0.000100226	5.01077e-05	0.000100442	0	0	5.01102e-05	0	0	0	0	5.01077e-05	5.01102e-05	0	0	0	0	0	5.01203e-05	0	0	0	0	5.01153e-05	0	0	0
Proteus	5.01077e-05	0	0	0	0	0	0	5.01077e-05	0	0	0	0	0	0	0	0	0	0.000100215	0	0	0	0	0	0	0	0	0	0	0	0
Pseudarthrobacter	0	0	5.01052e-05	0	0.000651466	0	0.000100442	0	0	0.000250551	0.000200421	0.000100231	0.000400882	0.000651466	0.000350754	0	5.01128e-05	0	0.00010021	0	0	0.000300722	0.000651498	5.01052e-05	0.000751842	0	0.000100231	0.000601866	0	0.000401003
Pseudobutyrivibrio	0	0	0	0	0	0.000350754	0.000251105	0	0	0.00010022	0.000801684	0.00260599	0.000952095	0	5.01077e-05	0	0	0	0	0	0.00045183	0.000451083	5.01153e-05	5.01052e-05	0.000300737	0.00100215	0	0.00110342	5.02689e-05	0.000200501
Pseudomonas	5.01077e-05	0.00045097	0.000300631	5.01128e-05	0.000350789	0.00045097	0.000401768	5.01077e-05	0	0.000150331	0.00360758	0.00846948	0.00155342	0.00811827	0.0145312	0.00010022	0	0.000851831	0	0	0	0.000100241	0	0.00010021	5.01228e-05	0.000100215	0.000150346	0.000150466	0	0
Pseudonocardia	0	0	0.000250526	0	0	0	0	0	0	0	0	0	0	0	0	0	0	0	0	0	0	0	0	0	0	0	0	0	0	0
Pseudoxanthomonas	0	0	0	0	0.000100226	0	0	0	0	0	0	0	0	0	0	0	0	0	0	0	0	0	0	0	0	0	0	0	0	0
Psychrobacillus	0	0	0	0	0	0	5.0221e-05	0	0	0.000150331	0	0	5.01102e-05	0	0.000200431	0	5.01128e-05	0	0	0	0	0	5.01153e-05	0	0	0	0	0	0	5.01253e-05
Psychrobacter	0	0	0	0	0.000300677	0.000300646	0	0	0	0	5.01052e-05	0.000100231	0	0	0	0.00010022	0	0	0	0	0	0	0	0	0	0	5.01153e-05	0	0	0
Pyramidobacter	0	0	0	0	0	0	0	5.01077e-05	0	0	0	0	0	0	0	0	0	0	0	0	0	0.000150361	0.000100231	0	0	0	0	0	0	0
Quadrisphaera	0	0	0	0	0	0	0	0	0	0	0	0	0	0	0	0	0	0	0	0	0	0	0	0	0	0	0	5.01555e-05	0	5.01253e-05
Quinella	0	0	0	0	0	5.01077e-05	0	0	0	0	0.000901894	0.00240553	0	5.01128e-05	0	0	0	5.01077e-05	0	0	0	0.000150361	0	0	0	0.000350754	0	0	5.02689e-05	0
Ralstonia	0	0	0	0	0	0	0	0	0	0	0	0	0	0.000200451	0.000601293	0	0	0	0	0	0.000100407	0	0	0	0	0	0	0	0	0
Rhizobium	0	0	5.01052e-05	0	0	0	0	0	0	0.000200441	5.01052e-05	5.01153e-05	0.00010022	0	0	0	0	0.000100215	0	0	0.000100407	0	0	5.01052e-05	0	0	5.01153e-05	0	5.02689e-05	0
Rhodococcus	0	0	0	0	0	0	0.000100442	0	0	0	5.01052e-05	0	0.00010022	0.00170383	0.00691487	0	0	0	0	0	5.02033e-05	5.01203e-05	0.000100231	0	5.01228e-05	0	0	5.01555e-05	0	5.01253e-05
Rhodospirillaceae_uncultured	0	0	0	0	0	0.000651401	0.000753315	0.000250539	0	0.000551213	0.00120253	0.00315726	0.00225496	0.00601353	0.000100215	0	0	0	0	0	0.00235956	0.000601443	0.000350807	0.000300631	0.000601474	0.000400862	0.00110254	0.00125389	0.00502689	5.01253e-05
Rickettsiales Incertae Sedis_uncultured	0	0	0	0	0	0.000250539	0	0	0	0	5.01052e-05	0	0	0	0	0	0	0	0	0	0	0	0	0	0	0	0	0	0	0
Rikenellaceae RC9 gut group	0	0.000150323	0	0	0	0.000100215	0.00336481	0	5.01077e-05	0	0.000150316	0.00160369	0.00010022	0.000150338	5.01077e-05	0.000150331	0	0	5.01052e-05	0	0.000652643	5.01203e-05	5.01153e-05	0.000400842	5.01228e-05	5.01077e-05	0.000200461	0.000100311	0.0021113	5.01253e-05
Romboutsia	0.000350754	0.000400862	5.01052e-05	0.000501128	0.00100226	0.00947036	0.184411	0.295686	0.313173	0.135097	0.138541	0.148441	0.252355	0.210824	0.394648	0.00546202	0.00385868	0.00230496	0.000501052	0.000400842	0.183192	0.230102	0.222111	0.311805	0.159591	0.150824	0.318432	0.183168	0.200121	0.177243
Roseburia	0	0.000100215	0	0	0	0	5.0221e-05	0	0	0	0.00010021	0.000400922	0	0	0	5.01102e-05	0	0	0	0	0	0.000250601	0.000100231	0	0.000100246	0	0	5.01555e-05	0.000100538	0.000200501
Ruminiclostridium	0	0	0	0	0	0	0.000100442	0	0	0	0.000150316	0.000350807	0	0	0	0	0	0	0	0	0.000100407	0.000100241	0	0	0	0	0	5.01555e-05	0	0
Ruminiclostridium 1	0	0	0	0	0	0	0.000150663	0	0	0	0	0	0	0	0	0	0	0	0	0	0	0	0	0	0	0	0	0	5.02689e-05	5.01253e-05
Ruminiclostridium 5	0	0	0	0	0	0	0	0	0	0	5.01052e-05	0	0	0	0	0	0	0	0	0	5.02033e-05	0.000150361	0.000200461	0	0	5.01077e-05	0	0	0.000100538	0
Ruminiclostridium 6	0	0	0	0	5.01128e-05	5.01077e-05	0.000150663	0	0	0	0.000300631	0.000451037	0.00010022	5.01128e-05	0	0	0	5.01077e-05	0	0	0.00015061	0	0	5.01052e-05	5.01228e-05	0	0	0.000100311	5.02689e-05	0
Ruminiclostridium 9	0	0.00045097	0.000200421	0	0	0.000200431	0.000150663	5.01077e-05	0.000250539	0	5.01052e-05	0.000150346	0.000901984	0	5.01077e-05	0	0.000250564	5.01077e-05	0	0	0.000100407	0.000100241	0	0	0	0.000400862	5.01153e-05	0	0.000100538	0
Ruminobacter	0	0	0	0	0	5.01077e-05	0	0	0	0	0.000400842	0.000902075	0	0	5.01077e-05	0	0	0	0	0	0	0	0	0	0	0	0	0	5.02689e-05	0
Ruminococcaceae NK4A214 group	0	0	0	0.000100226	0	0.000751616	0.00617718	0.000851831	0.000801724	0.00270595	0.00796673	0.0184424	0.00400882	0.00230519	0.00726562	5.01102e-05	0	0.000200431	0	0	0.000502033	0.00776864	0.000601383	0.000901894	0.00090221	0.0157338	0.00095219	0.00310964	0.0014578	0.0180952
Ruminococcaceae UCG-001	0	0	0	0	0	0.000150323	0	0	0	0.00010022	0	0	0	0	0	0	0	0	0	0	0	0.000150361	5.01153e-05	0.000200421	0.000100246	0.000400862	0	0	0	0
Ruminococcaceae UCG-002	0	0	0	0	0	0	0.000451989	0	0	0	0.00010021	0.000150346	0	0	0	5.01102e-05	0	0	0	0	0.00015061	0.000100241	5.01153e-05	0.00010021	5.01228e-05	5.01077e-05	0.000100231	0	0.000301614	0
Ruminococcaceae UCG-004	0	0	0	0	0	0	0.000351547	0	0	0.00010022	0.000951999	0.00180415	0	0.000100226	0.000601293	0	0	0	0	0	0	5.01203e-05	5.01153e-05	5.01052e-05	0	0	0	0.000100311	0.000100538	0.00185464
Ruminococcaceae UCG-005	5.01077e-05	0.000300646	0	0.000651466	0.000250564	0.000701508	0.0136601	0	0	0.000551213	0.003808	0.00967225	0.00275606	0.000601353	0.00150323	0	5.01128e-05	0.000150323	5.01052e-05	0	0.00376525	0.000751804	0.000250576	0.00010021	0.000100246	0.000100215	0.000200461	0.00361119	0.00940029	0.00761905
Ruminococcaceae UCG-009	0	0	0	0	0	0	0.000602652	0	0	0	0	0	0	0	0	0	0	0	0	0	0	0	0	0	0	0	0	0	0.000100538	0
Ruminococcaceae UCG-010	0	0	0	0	5.01128e-05	0.000100215	0.00281237	0	0	0	0.000150316	0.000300692	0	0.000100226	0	0	0	0	0	0	0.000351423	5.01203e-05	0.000100231	0	0	0	0	0.000401244	0.00246318	0
Ruminococcaceae UCG-012	0	0	0	0	0	0	0	5.01077e-05	0.000150323	5.01102e-05	0	0	0	0	0	0	0	0	0	0	0	5.01203e-05	0	0	0	0	0	0	0	0
Ruminococcaceae UCG-013	0	0	0	0	0	0.000200431	0.00125552	0.000150323	5.01077e-05	0.000400882	0.0048101	0.00972236	0.00260573	0.00320722	0.00345743	0	0	0	0	0	0.000853456	0.00130313	0	0.00010021	0.000100246	0.000200431	0.000501153	0.0122881	0.00120645	0.00706767
Ruminococcaceae UCG-014	0	0	0	0	0.000250564	0.000300646	0.00271193	0	0.00045097	0.000851874	0.0010021	0.0023053	0.00180397	0.00245552	0.0013028	0.000200441	5.01128e-05	0	0	0	0.00165671	0.00541299	0.000350807	0.00130274	0.000451105	0.013028	0.00100231	0.00702177	0.00427286	0.00210526
Ruminococcaceae_Unclassified	0	0	0	0	0	5.01077e-05	0.00130575	0	5.01077e-05	0.000300661	0.00175368	0.0036083	0.00010022	0.000200451	0.00045097	0	0	0	0	0	0.000853456	0.00175421	0.000200461	0.000150316	0.000150368	0.000250539	0.000150346	0.000200622	0.000502689	0.000551378
Ruminococcaceae_uncultured	0	0	0	0	0	0.000100215	0.00050221	0	0	0	5.01052e-05	0.000400922	0.000150331	0	0.000250539	0	0	0	0	0	0.000401627	0.000451083	5.01153e-05	5.01052e-05	5.01228e-05	0.00120259	0	0.000501555	0.000100538	0.0138847
Ruminococcus 1	0	0	0	0	0	0.000150323	0.000401768	0	0	0	0.0048101	0.0113762	0.000851874	0.0019544	0.000801724	5.01102e-05	0	5.01077e-05	0	0	0.000401627	0.000150361	0.000100231	5.01052e-05	0	0.000100215	0.000250576	0.00110342	0.000502689	0.000501253
Ruminococcus 2	0	0	0	0	0	0.00220474	0.0135094	0.000200431	0.0104224	0.00761676	0.00546147	0.00155357	0.00200441	0.00140316	0.000400862	0	0.000250564	0.000100215	0	0	0.00311261	0.0178929	0.00105242	0.00220463	0.00150368	0.0802726	0.00120277	0.00190591	0.00115619	0.00115288
SR1 (Absconditabacteria)_norank	0	0	0	0	0	0	0	0	0	0	0	5.01153e-05	0	0	0	0	0	0	0	0	0	0	0	0	0	0	0	0.000100311	0	0
Saccharibacteria_norank	0	0	0	0	0	0	0	0	0	0.00010022	0.00010021	0	0	0	0	0	0	0	0	0	0	0	0	0	0	0	0	0.000100311	0	0
Saccharofermentans	0	0	0	0	0	0.000851831	0.00155685	0.000350754	0.000601293	0.0034075	0.00225473	0.000350807	0.000300661	0.000150338	0.000300646	0	0.000100226	0.000100215	0.00010021	0	0.00115468	0.00285686	0.00095219	0.000801684	0.0017543	0.0138798	0.000350807	0.000952954	0.000251345	0.00110276
Sellimonas	0	0	0	0	0	0	0	0	0	0	0	0.000150346	0.000450992	0	0	0	0.000100226	0	0	0	0	0	0	0	0	0.000100215	0	0	0	0
Senegalimassilia	0	0	0	0	0	0.00115248	0.0012053	5.01077e-05	0.000300646	0.00155342	0.00951999	0.0228526	0.0112247	0.0074668	0.00751616	0	0	0	5.01052e-05	0	0.00276118	0.00661588	0.000601383	0.000300631	0.000400982	0.00335722	0.00180415	0.0111345	0.00180968	0.0142356
Serratia	0	0	0.000200421	5.01128e-05	0.000100226	0.000200431	5.0221e-05	5.01077e-05	0	0	0	0	0	5.01128e-05	0	0	5.01128e-05	5.01077e-05	0	0	0	0	0	5.01052e-05	0	0	0	0	0	0
Simplicispira	0	0.000250539	5.01052e-05	5.01128e-05	0	0.000200431	0	0	0	0.00010022	0	5.01153e-05	0	0	0	5.01102e-05	0.000100226	0.000100215	0	5.01052e-05	0	0	0	0	5.01228e-05	5.01077e-05	0	5.01555e-05	0	0.000100251
Slackia	0	0	0	0	0	0	0	0	0	0	0.00115242	0.00175403	0.00010022	0.000250564	0.000100215	0	0	0	0	0	0	0	0	0	0	0	5.01153e-05	0.000351088	0.000100538	0.00205514
Solibacillus	0	0	0	0	0	0	0	0	0	0.00010022	5.01052e-05	0	0	0.000200451	0.000100215	0	0	0	0	0	0	0	0.000150346	0	0.000200491	0	0	5.01555e-05	5.02689e-05	5.01253e-05
Solirubrobacter	0	0	0	0	0	0	0	0	0	0	0	0	0	0	0	0	0	0	0	0	0	0	0	0.00010021	0	0	0	0	0	0
Solobacterium	0	0	0.000150316	0	0	0	0.000100442	0	0.000250539	5.01102e-05	0.000901894	0.0029568	0.000200441	0.000651466	0.000651401	0	0	0	0	0	5.02033e-05	5.01203e-05	5.01153e-05	0	0.000150368	0.00245528	0.000100231	0.000200622	0.000201076	0.000802005
Sphingobium	5.01077e-05	0	0	0	0	0	5.0221e-05	0	0	0	0	0	0	0	0	0	0	0.000150323	0	0	0	0	0	0	0	0	0	0	0	0
Sphingomonas	0	0.000300646	0.000150316	0.000250564	0.000350789	5.01077e-05	0	0	0	5.01102e-05	0.00010021	0.000250576	0.00010022	0	5.01077e-05	0	0	0.00100215	0	0.000300631	5.02033e-05	0	5.01153e-05	0	0	5.01077e-05	0.000150346	0.000351088	5.02689e-05	0.000100251
Sphingopyxis	5.01077e-05	0	0.000200421	0	0	0	0	0	0	0	5.01052e-05	0	0	0	5.01077e-05	0	0	0	0	0	0	0	0	0	0	0	0	0	0	0
Staphylococcus	0.00045097	0.000200431	0.000200421	0.000501128	5.01128e-05	0.000100215	0	0	5.01077e-05	0	0	0	0	0	0.000200431	0	0.000100226	0.000150323	0	0	0	5.01203e-05	0	0	0	5.01077e-05	0	0	0	5.01253e-05
Stenotrophomonas	0	0.000100215	0.000200421	0.000400902	0.000801804	0.000100215	5.0221e-05	0	5.01077e-05	5.01102e-05	0	0	0	0	0	0.000150331	0	0.000200431	5.01052e-05	0	0	0	0	0	0	0	0	5.01555e-05	0	0
Streptococcus	0.000350754	0.000100215	0.00010021	0.00250564	0.00521173	5.01077e-05	0	0	0.000100215	0.000350772	0.00110231	0.00305703	0.00160353	5.01128e-05	0.00115248	0.000300661	0.000851917	0	0.00125263	0.000801684	5.02033e-05	0	0.000150346	0	5.01228e-05	0.000200431	0.000601383	0.00125389	0.000150807	0.000952381
Subdoligranulum	0	0	0	0	0	0	0	0	0	0	5.01052e-05	0	0	0	0	0.000150331	0	5.01077e-05	0	0.000150316	0.000251017	5.01203e-05	5.01153e-05	0	0.000801965	0.000701508	0.000250576	0	0	0
Subgroup 6_norank	0	0	0.00010021	0	0	0	0	0	0	0	0	0	0	0	0	0	0	0	0	0	0	0	0	0	0	0	0	0	0	0
Succiniclasticum	0	0	0	0	0	5.01077e-05	0.000100442	0	5.01077e-05	0	0.000701473	0.0016538	5.01102e-05	0	0	0	0	0	0	0	0	0.000100241	0.000601383	0	0	0	0	0	0.000201076	0
Succinivibrio	0	0	0	0	0	0	0	0	0	0	0	0.000100231	0	0	0	0	0	0	0	0	0	0	0	0	0	0	0	0	0	0
Sutterella	0	0	0	0	0	0	0	0	0	0	0	0	0	0	0	0	0	0	5.01052e-05	0	0	0	0	0	0	0	0	0	0.000251345	0
Synergistaceae_uncultured	0	0	0	0	0	0	0	0	0	0	0	0	0	0	0	0	0	0.000100215	0	0	0	0	0	0	0	0	0	0	0	0
Syntrophococcus	0	0	0	0	0	5.01077e-05	0.000301326	5.01077e-05	0	0.000250551	0.00415873	0.00992282	0.00250551	0.00135304	0.0026056	0	0	0	0	0	0.00060244	0.00130313	5.01153e-05	0.000250526	0.000200491	0.000851831	0.000300692	0.000852643	0.000351883	0.00145363
Syntrophomonadaceae_Unclassified	0	0	0	0	0	0	0	0	0	0	5.01052e-05	0.000300692	0	0	0	0	0	0	0	0	0	0	0	0	0	0	0	0	0	0
TM146_norank	0	0	0	0	0	0	0	0	0	0	0	0	0	0	0	0	0	0	0	0	0	0	0	0	0.000100246	0	0	0.000100311	0	0
Terrisporobacter	0	0.000400862	5.01052e-05	0	0.000100226	0	0.000301326	0.000751616	0.000501077	0.000400882	0.000651368	0.00135311	0.00370816	0.00435981	0.00611314	0	0	0.000100215	0.000300631	0.00010021	0.000702847	0.000852045	0.00180415	0.00315663	0.00501228	0.00320689	0.00466072	0.00396228	0.00382044	0.0277694
Treponema 2	0	0	0	0	0	0.000150323	0.000451989	0	0	0	0.000350737	0.000701614	0.00010022	0	0	0	0	0.000100215	0	0	0.00015061	0	0	0	0	0	5.01153e-05	0	0.000402152	0.000300752
Trueperella	0	0	0	0	0	0	0	0	0	0	0	0	0	0	0.000300646	0	0	0	0	0	0	0	0	0	0	0	0	0	0	0.000200501
Turicibacter	0.000250539	0	0	0	0	0.00135291	0.0111491	0.0235506	0.00671444	0.0244037	0.0387814	0.0690087	0.0622369	0.0563768	0.0324197	0.000150331	0.000451015	0.000400862	5.01052e-05	0.00010021	0.020985	0.0591419	0.0267114	0.0193406	0.0291213	0.0106729	0.0463566	0.0511586	0.0719349	0.0415539
Tyzzerella	0	0	0	0	0	0	0	0	0	0	5.01052e-05	0	0.000601323	0	0	0	5.01128e-05	5.01077e-05	0	0	0	0	0	0	0	0	5.01153e-05	0	0	0
Tyzzerella 3	0	0	0	0	0	0	0.000100442	0	0	0	0.000701473	0.00145334	0	5.01128e-05	0	5.01102e-05	0	0	0	0	0	0.000300722	0	0	0.002857	0	5.01153e-05	0	5.02689e-05	0
U29-B03	0	0	0	0	0	0	0	0	0	0	0	0.000100231	0	0	0	0	0	0	0	0	0	0	0	0	0	0	0	0	0	0
UCT N117_norank	0	0	0	0	0	0	0	0	0	0	0.000150316	0.000150346	0	0	0	0	0	0	0	0	0	0	5.01153e-05	5.01052e-05	0	0	0	0	0	0
Unclassified	0	0	0	0	0.000100226	0	0	0	0	0	0	0	0	0	0	0	0	0	0	0	0	0	0	0	0	0	0	0	0	0
Ureaplasma	0	0	0	0	0	0	0.00170751	0.000200431	0	0	0	0.000451037	0	0.000200451	0.0166358	0	0	0	0	0	0	0.000852045	5.01153e-05	0	0	0.000300646	0	0	0.00105565	0.00185464
Variovorax	0	0	0	0	0	0	0	0	0	0	0.000400842	0.000551268	5.01102e-05	0	0	0	0	0	0	0	0	0	0	0	0	0	0	0	0	0
Veillonella	5.01077e-05	0	0	0.000501128	0	0	0	0	0	0	0	0	0	0	0	0	0	0	0	0	0	0	0	0	0	0	0.000150346	0	0	0
Veillonellaceae UCG-001	0	0	0	0	0	0	5.0221e-05	5.01077e-05	0	0	0.000200421	0.000551268	0	0	0.000100215	0	0	0	0	0	0	5.01203e-05	5.01153e-05	0	0	0	0	0	5.02689e-05	5.01253e-05
Veillonellaceae_Unclassified	0	0	0.00010021	0	0	0	0	0	0	0	0	0.000150346	0	0	0	0	0	0	0	0	0	0	0	0	0	0	0	0	0	0
WCHB1-41_norank	0	0	0	0	0	0	0.000150663	0.000200431	0	0.000250551	0.000150316	0.00115265	0.000400882	0.000451015	5.01077e-05	0	0	0	0	0	0.000100407	0.000250601	5.01153e-05	0	5.01228e-05	0.000100215	0.000100231	0.000150466	0.00241291	0.00185464
Weissella	0	0	0	0	0	0	0	0	0	5.01102e-05	5.01052e-05	0	0.000300661	0	5.01077e-05	0	0	0	0	0	0	0.000100241	0	0	5.01228e-05	5.01077e-05	5.01153e-05	5.01555e-05	0.000100538	0
Xanthomonas	0	0	0	0	0	0	0	0	0	5.01102e-05	0	0	0	0	0	0	5.01128e-05	0.000200431	0	0	0	0	0	0	0	0.000100215	0	0	0	0
[Anaerorhabdus] furcosa group	0	0	0	0	0	0.000150323	0.00050221	0	0	0	0.00010021	0.000250576	0	5.01128e-05	5.01077e-05	0	0	0	0	0	0.000100407	0.000852045	0	5.01052e-05	0	0.000901939	0.000150346	0.000100311	0.000201076	0.000100251
[Clostridium] innocuum group	0	0	0	0	0	0	0	0	0	0	5.01052e-05	0	0.000300661	0	0	5.01102e-05	0	0	0	0	0	0	0	0	0	5.01077e-05	0	0	0	0
[Eubacterium] brachy group	0	0	0	0	0	0	0.000200884	0	0	5.01102e-05	0.000300631	0.000250576	5.01102e-05	0.00055124	0.000200431	0	0	0	0	0	5.02033e-05	0.000150361	0.000200461	0.000150316	5.01228e-05	0.000100215	0	0.000100311	0.000150807	0.000100251
[Eubacterium] coprostanoligenes group	0	0	0	0	0	0.00200431	0.00366613	0.000400862	0.00120259	0.000651433	0.00320673	0.0059136	0.00215474	0.00390879	0.00315679	5.01102e-05	5.01128e-05	0	0	0	0.00351423	0.00636528	0.00185426	0.00265558	0.00200491	0.00280603	0.000902075	0.00476477	0.00286533	0.00345865
[Eubacterium] eligens group	0	0	0	0	0	0	0	0	0	0	0	0	0	0	0	0	0	0	0	0	0	0	0	5.01052e-05	0	5.01077e-05	0	0	0	0
[Eubacterium] hallii group	0	0	0	0	0	0.00285614	0.00251105	0.000150323	0.000701508	0.00220485	0.00681431	0.0127794	0.00801764	0.00636432	0.0113243	0	0	0	0	0	0.00205834	0.00456095	0.00160369	0.0010021	0.000451105	0.0013028	0.000902075	0.00245762	0.00110592	0.00721805
[Eubacterium] nodatum group	0	0	0	0	0	0.000150323	0.000703094	0.000350754	0.000200431	0.000200441	0.00105221	0.00180415	0.000601323	0.00090203	0.00135291	5.01102e-05	0	0	0	0	0.00060244	0.00190457	0.000200461	0.000200421	0.00035086	0.000952047	0.000300692	0.00120373	0.000502689	0.00100251
[Eubacterium] rectale group	0	0.000150323	0	0	0	0	0.000100442	0	0	0	5.01052e-05	5.01153e-05	0	0	5.01077e-05	0.000150331	0	0.000100215	0	0	0.00015061	0	0	0	0	0	0.000100231	5.01555e-05	0.000150807	0.000100251
[Eubacterium] ruminantium group	0	0	0	0	0	0	0.000200884	0	0	5.01102e-05	0.00010021	0.000551268	0	0	0	0	0	0	0	0	0	0	0	0	0	0	0	0	0.000201076	0
[Eubacterium] saphenum group	0	0	0	0	0	0	5.0221e-05	0	0	0	5.01052e-05	0.000100231	0	0	0	0	0	0	0	0	5.02033e-05	0.000150361	5.01153e-05	0.00010021	0	0	0	0	0	0
[Eubacterium] ventriosum group	0	0	0	0	0	0.000100215	0.00050221	0	0.000501077	0.00220485	0.00125263	0	0	0	0.000100215	0	0	0	0	0	0.000200813	0.000451083	0.000100231	0.000150316	0.000451105	0.00315679	0	0	0	0
[Ruminococcus] gauvreauii group	0	0	0	0	0	0.00200431	0.00125552	0	0.000300646	0.000701543	0.0010021	0.00275634	0.00185408	0.000801804	0.00285614	0	0	0	0	0	0.00060244	0.00240577	0.000300692	0.000450947	0.000100246	0.00155334	0.000200461	0.000752332	0.000150807	0.00441103
dgA-11 gut group	0	0	0	0	0	0	0.000100442	0	0	0	0	0	0	0	0	0	0	0	0	0	0.000351423	0	0	0	0	0	0	0	0.000201076	5.01253e-05
hoa5-07d05 gut group	0	0	0	0	0	0	0	0	0	0	0.000150316	0.000400922	0	0	5.01077e-05	0	0	0	0	0	0	0	0	0	0	0	0	0	0.000150807	0
horsej-a03	0	0	0	0	0	0	0	0.000150323	0	0	0	0	0	0	0	0	0	0	0	0	0	0	0	0	0	0	0	0	0	0
probable genus 10	0	0	0	0	0	0	5.0221e-05	0	0	5.01102e-05	0.000701473	0.00105242	0	0	0	0	0	0	5.01052e-05	0	0	0	0	0	0	0	0	0	0	5.01253e-05
vadinBE97_norank	0	0	0	0	0	0	0	0.000100215	0	5.01102e-05	5.01052e-05	0	0.000150331	0	0	0	0	0	0	0	0	5.01203e-05	0	0	0	5.01077e-05	0	0.000100311	0	0
